# Supplementary material for: Distribution Prediction and Adaptability Analysis of Section Camellia Plants (Camellia Genus) in China Based on the MaxEnt Model
Source: Ecol Evol. 2025 Apr 26;15(4):e71365. doi: 10.1002/ece3.71365 (PMC12032402; doi:10.1002/ece3.71365)
Supplement: Supplementary file 1 — Data S1. [file ECE3-15-e71365-s002.xlsx]

## Sheet: Sheet1
Distribution information of sect. Camellia
Species	Distribution area	Number
Camellia albescens Hung T. Chang	Yunnan: Guodong Administrative Village	1
Camellia albo-sericea Chang	Sichuan: Xiaobao Ding District	1
Camellia albovillosa Hu ex Hung T. Chang	Jingdong Yizu Autonomous County：Bailu Mountain, Huangcaoling, Immeasurable Mountains	2
Camellia apolyodonta H. T. Chang	Hunan: Sanmuqiao Village, Sanmuqiao Township, Tongdao County	1
Camellia bailinshanica Hung T. Chang, H. S. Liu & G. X. Xiong	Sichuan: Guosheng Township, Yanbian County	1
Camellia bambusifolia Hung T. Chang, H. S. Liu & Y. Z. Zhang	Sichuan: Guosheng Township, Yanbian County	1
Camellia boreali-yunnanica Hung T. Chang	Yunnan: Songgui Maer Mountain, Heqing County. Sichuan: Huili County	2
Camellia brachygyna Hung T. Chang	Sichuan: Dongbawan Village, Yanbian County. Guizhou: Qingzhen	2
Camellia brevicolumna Hung T. Chang, H. S. Liu & Y. Z. Zhang	Sichuan: Yanbian County	2
Camellia brevipetiolata Hung T. Chang	Sichuan: Yanbian County. Guangdong: Huicheng District, Huizhou City
Camellia changii C. X. Ye	Guangdong: Yangchun Hewei Mountain	2
Camellia chekiangoleosa Hu	Anhui: Xiuning County. Zhejiang: Suichang County, Chun'an County, Kaihua County, Rui'an County, Suichang County, Taishun County, Qingyuan County, Longjiang County, Jingning She Autonomous County, Tiantang Mountain in Lishui County. Fujian: Tsuyong County, Taining County, Dehua County, Jiangle County, Baita Mountain, Nanping City. Jiangxi: Lotus County, Seeking Wu County, Yongxin County, Lichuan C…	29
Camellia chunii Hung T. Chang	Sichuan: Yanbian County, Yanyuan County. Guizhou: Libo County	3
Camellia compressa Hung T. Chang & X. K. Wen	Hunan: Baojing County, Longshan County	2
Camellia crassissima Chang et Shi	Jiangxi: Dongshan Township, Ninggang County	1
Camellia cryptoneura Hung T. Chang	Hunan: Xinning County, Dong'an County, Ningyuan County, Yuanling County, Zhijiang Dong Autonomous County. Guangxi: Damiao Mountain, Lingui County, Lingchuan County, Quanzhou County, Guanyang County, Longsheng County	11
Camellia edithae Hance	Fujian: Shunchang County, Anxi County. Jiangxi: Xunwu County. Guangdong: Meixian District, Taipu County, Fengshun County, Pingyuan County, Jiaoling County	8
Camellia hongkongensis Seem.	Guangdong: Huaiji County, Fengkai County, Yangjiang Hailing Island, Deqing County Jinlin Township. Hong Kong: Happy Valley	5
Camellia japonica L.	Jiangsu: Mudu Ningbangshan Temple. Zhejiang: Ningbo Chaiqiao, Tiantai County, Xitianmu Dongwuping. Fujian: Minhou County, Jiangle County, Changting County. Jiangxi: Wuning County, seeking Wu County, Lichuan County, Chongyi County, Tonggu County, Sandu straight pit, Lushan Lotus Cave. Hunan: Ningyuan County, Huitong County, South County, Hongjiang, Jingzhou Miao and Dong Autonomous County, South C…	42
Camellia jinshajiangica Hung T. Chang & B. K. Lee	Sichuan: Xiaobao Ding District, Panzhihua City	1
Camellia kweichouensis Chang	Chongqing: Nanchuan Tiehua Temple. Guizhou: Qingzhen Jiulong Mountain	2
Camellia lanosituba Hung T. Chang	Hunan: Xinning County, Chengbu Miao Autonomous County, Sangzhi County, Yongxing County, Tongdao County. Guangdong: Fenkai County, Gaoyao District. Guangxi: Rongshui Miao Autonomous County, Lingui District, Longsheng Autonomous County, Fuji County, Shangsi County, Pingnan County, Bobai County, Lingyun County, Tianlin County, Tian'e County, Xiangzhou County. Guizhou: Anlong County, Rongjiang County…	26
Camellia lapidea Y. C. Wu	Hunan: Yizhang County, Xinning County, Chengbu Miao Autonomous County, Sangzhi County, Tao Dong Autonomous County. Guangdong: Fenkai County, Huaji County. Guangxi: Fuji County, Ningming County, Rongshui Miao Autonomous County, Shangsi County, Longsheng Autonomous County, Zhaoping County, Jinxiu Yao Autonomous County, Bobai County, Lingui County, Pingnan County, Xiangzhou County, Qin County. Guizh…	30
Camellia liberistamina Chang et Chiu	Jiangxi: Gucheng Town (formerly Ninggang County)	1
Camellia lienshanensis Hung T. Chang	Jiangxi: Anfu County. Guangdong: Liannan Yao Autonomous County. Hunan: Yizhang County. Liaoning: Lianshan County.	4
Camellia longicaudata H. T. Chang & S. Y. Liang 83	Guangxi: Jinxiu Yao Autonomous County, Zhaoping County, Pingnan County. Guangdong: Dinghu Mountain Longfunkeng, Conghua District	5
Camellia longigyna Hung T. Chang	Guizhou: Qingliang Village, Datang Township, Leishan County	1
Camellia longituba Hung T. Chang	Hunan: Baojing County, Longshan County	2
Camellia lucidissima Hung T. Chang	Zhejiang: Taishun County, Qingyuan County, Pingyang County. Jiangxi: Lichuan County, Nanfeng County Junfeng Mountain	5
Camellia lungshenensis Hung T. Chang	Hunan: Xinning County. Guangxi: Longsheng Autonomous County Hongmao Yong	2
Camellia magniflora Hung T. Chang	Hunan: Baojing County, Longshan County, Xupu County	3
Camellia magnocarpa (Hu & T. C. Huang) Hung T. Chang & B. M. Barthol.	Guangdong: Qixing District, Fengkai County, Guangning County, Dinghu District, Yangshan County. Guangxi: Cangwu County, Fuji County, Shangsi County	8
Camellia mairei (Levl.) Melch. var. mairei	Guangxi: Longsheng Autonomous County, Fuji County, Ningming County, Rongshui Miao Autonomous County, Shangsi County, Linggui District, Zhaoping County, Jinxiu Yao Autonomous County, Lingyun County, Napo County, Tian'e County, Tianlin County, Bobai County, Quanzhou County, Lingding Mountain in Pingnan County, Qiangnian Village in Xiangzhou County, Qin County. Sichuan: Leibo County, Miyi County, Ya…	60
Camellia mongshanica Hung T. Chang & C. X. Ye ex Hung T. Chang	Hunan: Ningyuan County. Guangdong: Tianjing Mountain, Yangshan County, Luyuan Yao Autonomous County.	3
Camellia oligophlebia Hung T. Chang	Sichuan: Miyi County, Huili County	2
Camellia omeiensis Hung T. Chang	Chongqing: Nanchuan District. Sichuan: Wannian Temple, Miyi County, Emeishan City. Guizhou: Jiangkou County, Qixingguan District in Bijie.	5
Camellia oviformis Hung T. Chang	Guangxi: Gongcheng Yao Autonomous County, Guilin City, Li Mu Township	1
Camellia paucipetala Hung T. Chang	Guizhou: Pandian Pingdi, Zijin County, Dafang County, Qixingguan District, Dejiang County	5
Camellia pentapetala Hung T. Chang	Sichuan: Yongxing County, Yanbian County	2
Camellia phellocapsa Chang et B. K. Lee Tax. Gen	Yunnan: Songming County. Hunan: Yantang Town, Chaling County, Chenxi County	3
Camellia phelloderma Hung T. Chang, H. S. Liu & Y. Z. Zhang	Sichuan: Guosheng Township, Yanbian County	1
Camellia pitardii Coh. var. pitardii	Guizhou: Leishan County, Dafang County, Xishui County, Dushan County, Suiyang County, Danzhai County, Nayong County, Wudang District, Huaxi District, Anlong County, Daochen Gelao-Miao Autonomous County, Guiding County, Liping County, Jiangkou County, Wangmu County, Yinjiang Tujia and Miao Autonomous County, Hezhang County, Songtao Miao Autonomous County, Shi Bing County, Zunyi County. Hunan: Hefe…	91
Camellia polyodonta How ex Hu	Hunan: Suining County, Chengbu County, Dong'an County. Guangxi: Longsheng Autonomous County, Rongshui Miao Autonomous County, Quanzhou County, Xing'an County, Tianlin County, Guanyang County, Lingui District, Resources County, Huanjiang Maonan Autonomous County, Rong County, Lingchuan County, Jinxiu County. Guangdong: Conghua District, Fengkai County.	40
Camellia reticulata Lindl.	Shanghai. Jiangxi: Dingnan County. Sichuan: Panzhihua County, Yanbian County. Yunnan: Kunming County, Fumin County, Songming County, Luquan County, Tengchong County, Lijiang County, Huaping County, Jingdong County, Fengqing County, Yunxian County, Xichou County, Guangnan County, Weishan County, Yongping County, Ruili County.	67
Camellia saluenensis Stapf ex Bean	Sichuan: Miyi County, Yanbian County, Xichang County, Yanyuan County, Dechang County, Huili County, Huidong County, Puge County. Guizhou: Panxian County. Yunnan: Kunming County, Dongchuan County, Fumin County, Songming County, Luquan County, Huize County, Chengjiang County, Tonghai County, Yimen County, Yuanjiang County, Tengchong County, Lijiang County, Yongsheng County, Huaping County, Ninglang…	44
Camellia semiserrata C. W. Chi	Jiangxi: Xuwu County. Hunan: Chaling County, Chenxi County. Guangdong: Guangzhou County, Shaoguan County, Luyuan County, Xinfeng County, Maoming County, Guangning County, Fengkai County, Deqing County, Gaoyao County, Boluo County, Longmen County, Heping County, Qingyuan County. Guangxi: Nanning County, Rongshui County, Cangwu County, Fujian County, Rongxian County. Yunnan: Songming County.	26
Camellia setiperulata Hung T. Chang & B. K. Lee	Hunan: Chenxi County, Ningyuan County	2
Camellia stictoclada Chang	Sichuan: Xichang Liqunshan Town	1
Camellia subintegra P. C. Huang ex Hung T. Chang	Jiangxi: Yichun Mingyue Mountain	1
Camellia tenuivalvis Chang	Sichuan: Longyu Mountain, Huili County	1
Camellia trichosperma Chang	Jiangxi: Xunwu County	1
Camellia tunganica Hung T. Chang & B. K. Lee	Hunan: Dong'an County, Damiaokou, You County, Xinning County	3
Camellia uraku (Mak.) Kitamura	Yunnan: Wuding County	1
Camellia villosa Hung T. Chang & S. Y. Liang ex Hung T. Chang	Hunan: Tongdong Autonomous County, Yanbian County, Chengbu Miao Autonomous County. Guangxi: Longsheng Autonomous County, Rongshui Miao Autonomous County. Guizhou: Leishan County, Jinping County, Liping County, Libo County, Suiyang County, Rongjiang County.	11
Camellia xylocarpa (Hu) Hung T. Chang	Hong Kong: Hong Kong Special Administrative Region. Yunnan: Fengqing County	2
