# Supplementary material for: Distribution Prediction and Adaptability Analysis of Section Camellia Plants (Camellia Genus) in China Based on the MaxEnt Model
Source: Ecol Evol. 2025 Apr 26;15(4):e71365. doi: 10.1002/ece3.71365 (PMC12032402; doi:10.1002/ece3.71365)
Supplement: Supplementary file 2 — Data S2. [file ECE3-15-e71365-s001.xlsx]

## Sheet: Sheet1
Longitude and latitude information of sect. Camellia (All initial distribution points)
Longitudes	Latitude
102.73	25.4024
101.636	26.5497
100.71	24.6157
109.907	26.4485
101.535	27.0243
101.535	27.0243
100.12	100.12
106.477	26.5621
101.86	26.6888
114.417	23.0896
111.444	21.9024
101.516	27.4287
109.66	28.6999
107.532	24.2231
110.017	25.8041
118.142	25.0507
114.036	22.4373
101.636	26.5486
106.481	26.6556
110.85	26.4472
114.003	26.7535
114.62	27.3934
109.989	24.201
108.085	26.3375
109.66	28.6999
119.717	27.5564
110.816	26.4597
110.183	28.0063
110.322	25.2907
111.935	25.5915
102.243	26.663
108.839	27.6995
110.903	25.1261
104.616	26.1364
104.778	30.7577
103.045	25.3375
101.535	27.0243
110.183	28.0063
102.435	27.5843
114.282	27.6834
102.245	26.6552
115.639	24.9696
111.1	26.3874
102.413	25.5364
109.785	26.1578
114.165	22.2755
100.208	26.3593
101.497	27.0788
101.86	26.6888
107.893	25.4171
109.446	29.4569
110.177	25.2485
117.81	26.7932
112.168	23.9203
106.955	29.5251
110.326	26.3908
112.287	24.7258
110.772	24.1535
109.446	29.4569
119.063	27.6186
110.012	25.7979
109.66	28.6999
111.512	23.4242
112.648	24.4771
102.111	26.8964
105.305	27.2982
105.77	26.6636
101.854	26.6769
113.702	26.786
111.935	25.5915
110.857	26.433
101.854	26.6769
99.9103	24.5855
102.251	26.6616
101.86	26.6887
110.327	25.3983
115.639	24.9696
111.512	23.4242
110.183	29.407
112.949	25.4001
110.276	23.6963
120.559	27.6869
109.446	29.4569
112.44	23.6353
112.971	24.6518
107.057	28.9974
105.331	26.9578
110.183	28.0063
113.336	27.0024
110.323	26.392
111.093	25.9421
116.079	24.2776
111.824	21.5652
113.117	26.1276
112.068	24.5674
112.577	23.1736
116.907	27.2825
112.571	23.1775
103.384	29.579
105.302	27.2927
110.012	25.7979
111.162	25.4896
116.695	24.349
111.81	23.2871
109.784	26.1602
113.591	23.5507
116.364	27.2166
112.648	24.4771
102.111	26.8964
108.121	28.2639
108.08	26.3828
110.85	26.4472
116.181	23.7607
111.512	23.4242
111.544	23.8102
109.199	26.6746
111.318	26.3884
115.891	24.5669
112.464	112.464
110.953	23.3391
109.135	26.231
111.935	25.5915
116.171	24.6587
109.255	25.0678
107.983	22.1502
109.255	25.0678
110.43	28.3975
110.212	25.2386
105.059	24.0554
103.264	23.6096
104.345	23.627
108.522	25.9319
108.08	26.3909
103.688	22.9834
104.312	23.3315
107.899	25.4239
109.689	27.4451
110.012	25.7979
107.191	27.9464
108.522	25.9319
110.953	23.3391
109.249	25.0488
107.983	22.1502
110.276	23.6963
109.978	22.2794
106.561	24.3474
106.239	24.2875
107.172	24.9989
109.705	23.9738
105.44	25.087
102.7	25.0125
98.49	25.0206
101.642	24.6889
103.891	27.748
104.196	24.0419
102.593	25.8696
104.251	23.363
103.004	25.2754
100.751	26.6842
100.71	24.6157
102.58	25.371
102.114	24.6989
103.688	22.9836
97.8519	24.0128
100.093	23.8803
100.176	26.5602
100.575	25.8273
102.405	25.5325
103.087	22.7922
103.106	25.6788
100.307	25.2272
99.5412	25.4647
101.266	26.6296
102.016	23.6138
100.123	24.4371
99.246	23.1469
99.9285	24.5804
100.23	26.8761
101.85	26.7
101.5	27.43
102.27	27.9
101.32	25.73
102.58	26.63
109.02	28.47
102.12	26.88
102.25	26.67
110.2	25.23
107.88	25.42
111.24	37.89
113.12	26.13
110	25.8
110	25.8
110	25.8
102.67	25.03
106.93	30.33
100.24	26.82
107.1	29.16
97.93	24.72
100.55	25.48
110	25.8
110.2	25.23
104.72	27.13
112.43	23.63
110	25.8
108.12	28.27
110	25.8
103.18	26.08
115.02	24.78
104.255	23.3803
101.545	25.0549
99.958	25.6702
100.23	26.8761
98.6892	24.5867
106.337	26.6797
105.055	24.0465
104.672	23.4375
114.417	23.0896
113.58	23.55
111.5	23.43
110.2	25.23
110.18	24.13
106.23	24.3
109.25	25.07
110.28	25.25
110.63	26.03
110.8	24.17
110.04	25.7422
109.854	24.0454
110.352	24.5478
111.01	25.8979
110.462	23.5192
110.236	24.1756
110.572	24.1301
106.289	23.1606
107.325	22.0104
109.926	25.033
106.633	24.3929
109.172	25.0318
108.654	21.9817
110.352	25.1756
110.586	25.6017
109.78	26.17
109.68	26.58
111.93	25.6
110.57	27.05
110.32	26.37
108.07	26.38
109.2	26.68
109.13	26.23
107.88	25.42
107.18	27.95
108.52	25.93
102.75	25.01
105.7	28.58
108.9	25.75
101.85	26.7
114.381	30.5612
112.45	23.03
110.32	25.25
111.5	23.43
112.18	23.92
112.08	24.57
101.5	27.43
103.57	28.27
101.85	26.7
102.12	26.88
100.971	22.7778
104.234	28.1087
104.337	23.6057
103.688	22.9836
104.703	23.1255
100.71	24.6157
104.251	23.363
103.388	23.3656
105.055	24.0465
103.95	28.6
104.18	24.05
99.28	27.18
103.63	28.23
104.67	23.45
110	25.8
110.92	23.38
107.07	22.13
109.25	25.07
110.2	25.23
110.18	24.13
110.8	24.17
106.57	24.35
107.98	22.15
105.83	23.42
107.17	25
106.23	24.3
109.97	22.28
111.07	25.93
110.05	25.25
109.854	24.0454
108.654	21.9817
114.46	38.05
107.88	25.42
108.07	26.38
108.52	25.93
107.18	27.95
106.22	27.47
109.13	26.23
105.47	25.12
107.6	28.88
102.69	25.02
109.2	26.68
106.03	27.03
105.28	25.46
112.95	25.4
109.78	26.17
110.85	26.43
110.15	29.4
110.32	26.37
120.87	40.77
107.099	29.1578
110.32	25.25
113.53	26.8
113.58	23.55
112.45	23.03
112.57	23.17
110.183	28.0063
111.77	23.15
109.89	40.67
111.947	25.5703
113.27	24.78
112.63	24.48
103.03	25.35
110.28	25.25
109.25	25.07
116.907	27.2825
104.72	27.13
114.93	24.45
114.2	24.07
110.05	25.25
113.045	23.6882
112.397	23.6701
107.958	22.0978
111.567	24.4036
110.797	23.3762
111.703	23.5962
111.266	23.2501
102.593	25.8696
103.177	26.0885
102.016	23.6138
101.266	26.6296
100.751	26.6842
102.079	25.1502
100.852	27.2822
102.7	25.0125
102.697	24.0801
100.307	25.2272
102.405	25.5325
98.49	25.0206
103.004	25.2754
99.4167	26.4536
102.18	27.4
100.55	25.48
102.67	25.03
109.2	26.68
103.25	27.7
102.25	26.67
102.17	24.67
99.83	23.47
104.87	27.45
103.25	25.57
104.2	26.91
101.32	25.73
102.4	24.18
104.72	27.13
109.89	40.67
103.68	22.98
107.1	29.16
102.53	27.38
100.24	26.82
101.5	27.42
101.85	26.68
101.27	27.92
102.546	24.3519
100.23	26.8761
100.575	25.8273
102.929	24.7068
102.58	25.371
102.578	26.6345
101.642	24.6889
103.297	26.418
99.9285	24.5804
104.672	23.4375
99.246	23.1469
104.672	23.4375
99.25	23.15
101.27	26.63
103.03	25.35
120.09	28.66
106.4	29.8
106.267	29.3
119.13	26.15
117.47	26.72
116.358	25.8336
120.407	31.237
121.03	29.13
121.544	29.8683
119.366	30.196
115.1	29.27
115.65	24.95
116.92	27.3
114.3	25.68
114.35	25.39
114.371	28.5207
115.989	29.6718
111.93	25.6
109.72	26.87
109.68	26.58
112.4	29.37
112.827	28.2672
114.27	23.3766
113.045	23.6882
116.626	24.3357
110.012	25.7979
110.67	25.62
110.8	24.17
111.266	23.2501
110.051	25.2551
116.56	11.31
102.4	24.18
102.75	30.07
102.12	26.88
103.57	28.27
114.52	29.6
111.5	23.43
112.18	23.92
110.92	23.38
107.07	22.13
109.25	25.07
107.98	22.15
110.8	24.17
110	25.8
110.18	24.13
109.97	22.28
110.05	25.25
110.462	23.5192
109.854	24.0454
108.654	21.9817
109.13	26.23
105.47	25.12
108.07	26.38
107.6	28.88
108.45	26
112.95	25.4
109.78	26.17
110.85	26.43
110.15	29.4
110.32	26.37
104.337	23.6057
103.688	22.9836
104.703	23.1255
104.251	23.363
103.388	23.3656
105.055	24.0465
108.07	26.38
105.6	27.15
106.22	28.32
107.53	25.83
107.18	27.95
107.8	26.2
105.38	26.78
106.75	26.63
106.7	26.53
105.47	25.12
107.6	28.88
107.23	26.58
109.13	26.23
108.85	27.7
106.1	25.17
108.4	28
104.72	27.13
109.2	28.15
108.19	27.03
106.83	27.5362
110.03	29.9
109.47	30.3
109.4	29.52
109.15	29.67
109.85	29
110.18	28
110.85	26.43
109.65	28.72
112.18	25.37
110.15	29.4
111.33	25.28
111.28	26.4
110.58	27.92
109.43	29.47
109.95	28.62
109.8	27.87
111.45	27.32
110.32	26.37
112.95	25.4
130.28	47.31
111.85	26.58
111.48	28.9
113.51	27.1
111.13	29.42
102.75	30.07
101.85	26.7
102.25	26.67
102.12	26.88
103.37	29.92
103.57	28.27
102.85	29.8
103.55	28.83
102.58	26.63
103.25	27.7
105.82	28.05
106.93	30.33
103.58	31.48
109.47	31.02
102.18	27.4
102.53	27.37
104.581	28.1148
107.205	30.7363
100.71	24.6157
105.055	24.0465
104.874	27.4416
102.593	25.8696
103.891	27.748
103.95	28.6
101.27	26.63
103.68	22.98
104.05	27.63
102.4	23
103.03	25.35
101.63	24.7
100.093	23.8803
117.17	26.9
112.28	24.72
112.38	24.78
111.07	25.93
106.23	24.3
110.2	25.23
109.6	25.78
109.25	25.07
111.15	25.48
108.25	24.83
109.172	25.0318
106.633	24.3929
110.04	25.7422
110.6	26.0054
110.586	25.6017
110.236	24.1756
119.901	27.2343
117.175	26.9004
118.242	25.4921
117.471	26.7287
112.868	27.2302
116.907	27.2825
113.95	27.13
114.52	24.75
116.53	27.22
115.65	24.95
115.441	27.3179
118.242	28.6763
116.222	27.5461
114.243	26.9452
117.06	27.7061
112.87	27.23
119.27	28.6
119.03	29.6
118.42	29.13
120.57	27.67
119.72	27.57
119.05	27.62
123.18	47.33
119.63	27.98
119.916	28.4518
118.18	29.78
100.23	26.82
104.67	23.45
